# Supplementary material for: Purification of Spent Hop Cone (Humulus lupulus L.) Extract with Xanthohumol Using Mesoporous Superparamagnetic Iron Oxide Nanoparticles
Source: Antioxidants (Basel). 2025 Mar 5;14(3):314. doi: 10.3390/antiox14030314 (PMC11939198; doi:10.3390/antiox14030314)
Supplement: Supplementary file 1 [file antioxidants-14-00314-s001.zip]

Archive with 1 entries (1 files):
- antioxidants-3369689-supplementary.pdf
